# Supplementary material for: The Use of Extracellular Vesicles in Achilles Tendon Repair: A Systematic Review
Source: Biomedicines. 2024 Apr 23;12(5):942. doi: 10.3390/biomedicines12050942 (PMC11117955; doi:10.3390/biomedicines12050942)
Supplement: Supplementary file 1 [file biomedicines-12-00942-s001.zip]

Archive with 1 entries (1 files):
- biomedicines-2949362-supplementary.pdf
